# Supplementary material for: Promotion of neutralizing antibody-independent immunity to wild-type and SARS-CoV-2 variants of concern using an RBD-Nucleocapsid fusion protein
Source: Nat Commun. 2022 Aug 17;13:4831. doi: 10.1038/s41467-022-32547-y (PMC9382605; doi:10.1038/s41467-022-32547-y)
Supplement: Supplementary file 4 — Source Data [file 41467_2022_32547_MOESM4_ESM.xlsx]

## Sheet: Fig 1f
	Effector Memory							Central Memory							Effector							Naïve
	HD		Vaccinated		Convalescent			HD		Vaccinated		Convalescent			HD		Vaccinated		Convalescent			HD		Vaccinated		Convalescent
	NS	Spin	NS	Spin	NS	Spin		NS	Spin	NS	Spin	NS	Spin		NS	Spin	NS	Spin	NS	Spin		NS	Spin	NS	Spin	NS	Spin
	0.03	0.08						0.02	0.08						0	0						0.01	0.04
	0.04	0.08						0.05	0.06						0.18	0.04						0.04	0.04
	0.02	0.06						0.05	0.04						0.05	0.02						0.04	0.02
	0.05	0.03						0.05	0.02						0.04	0						0.03	0.01
	0.03	0.1						0.02	0.04						0.03	0						0.01	0.04
			0.01	0.12						0.05	0.15						0.04	0.16						0.04	0.05
			0.11	0.44						0.14	0.17						0.16	0.07						0.06	0.04
			0.07	0.89						0.07	0.51						0.09	0.08						0.05	0.17
			0.06	0.85						0.03	0.4						0.08	0.15						0.04	0.13
			0.04	1.11						0.05	0.25						0.05	0.05						0.03	0.06
			0.05	0.08						0.02	0.04						0	0.05						0.06	0
			0.06	0.59						0.05	0.19						0.12	0.03						0.06	0.06
			0.07	0.13						0.05	0.07						0	0.11						0.05	0.04
					0.05	0.11						0.07	0.17						0.16	0						0.03	0.08
					0.07	0.21						0.05	0.21						0.12	0.07						0.03	0.06
					0.07	0.34						0.06	0.24						0.09	0.07						0.09	0.05
					0.12	0.1						0.04	0.11						0.16	0.24						0.04	0.02
					0.08	0.55						0.1	0.34						0.07	0.09						0.04	0.03
					0.02	0.17						0.05	0.12						0.29	0						0.1	0.05
					0.06	0.1						0.08	0.07						0	0.19						0.06	0.04
					0.02	0.1						0	0.1						0.09	0.05						0.02	0.04

## Sheet: Fig 1g
	Effector Memory							Central Memory							Effector							Naïve
	HD		Vaccinated		Convalescent			HD		Vaccinated		Convalescent			HD		Vaccinated		Convalescent			HD		Vaccinated		Convalescent
	NS	Spin	NS	Spin	NS	Spin		NS	Spin	NS	Spin	NS	Spin		NS	Spin	NS	Spin	NS	Spin		NS	Spin	NS	Spin	NS	Spin
	0.05	0.07						0.02	0.06						0.02	0.04						0.01	0.05
	0.06	0.07						0.07	0.09						0.07	0.05						0.03	0.01
	0.05	0.13						0.06	0.14						0.04	0.02						0.05	0.04
	0.03	0.03						0.06	0.04						0.01	0.03						0.03	0.02
	0	0						0	0						0.11	0						0.06	0.05
			0	0.29						0.13	0.29						0	0.11						0.04	0.06
			0.1	1.24						0.19	0.08						0.15	0.22						0.11	0.16
			0	3.21						0	0.52						0.1	0.61						0.04	0.38
			0.03	1.92						0.09	0.97						0.04	0.31						0.07	0.28
			0.08	2.2						0.02	0.66						0.23	0.41						0.03	0.09
			0	0.07						0.11	0.13						0	0.1						0.1	0.06
			0	1.43						0	0.44						0.08	0.38						0.06	0.11
			0.11	0.19						0.08	0.08						0.27	0.22						0.03	0.04
					0.92	0.74						0.21	0.38						0.27	0.23						0.07	0.18
					0.09	0.29						0.06	0.16						0	0.14						0.09	0.12
					0.13	0.78						0.06	0.24						0.13	0.13						0.05	0.13
					0.36	0.15						0	0.14						0.39	0.15						0.08	0.05
					0	0.59						0	0.31						0	0.51						0.02	0.08
					0.75	0.19						0.4	0.59						0.24	0						0.06	0.06
					0.21	0						0	0.12						0.1	0.07						0.06	0.06
					0	0.39						0	0.07						0	0.11						0.04	0.03

## Sheet: Fig 2b
		Poly ICLC anti-RBD	RBD + Poly ICLC anti-RBD	Poly ICLC anti-N	N + Poly ICLC anti-N
		0.059	1.303	0.091	2.826
		0.049	2.305	0.097	2.862
		0.052	0.953	0.095	2.755

## Sheet: Fig 2c
		Poly ICLC anti-RBD			RBD + Poly ICLC anti-RBD			Poly ICLC anti-N			N + Poly ICLC anti-N
		1	2	3	1	2	3	1	2	3	1	2	3
	1:200	0.111	0.082	0.541	2.197	2.138	1.896	0.07	0.072	0.068	2.231	2.188	2.116
	1:1000				2.227	2.152	1.755				2.12	2.146	2.143
	1:5000				1.884	1.559	1.196				2.174	2.206	2.218
	1:25000				1.218	0.655	0.492				1.92	2.024	2.031
	1:125000				0.434	0.255	0.234				1.662	0.891	1.042
	1:625000				0.187	0.152	0.133				0.543	0.293	0.384

## Sheet: Fig 2d
		Poly ICLC			RBD + Poly ICLC			N + Poly ICLC
	RPMI	0	0	0	0	0	0	0	0	0
	RBD	1046.95	839.637	1074.43	1394.76	1666.39	1552.07	902.357	809.082	545.338
	N	252.795	130.425	207.618	461.712	278.379	313.759	497.093	1071.22	706.158

## Sheet: Fig 2e
		Poly ICLC			RBD + Poly ICLC			N + Poly ICLC
	RPMI	0	0	0	0	0	0	0	0	0
	RBD	760.804	543.032	523.831	590.118	833.787	822.016	657.276	523.675	456.845
	N	139.86	187.562	198.47	124.8	167.237	158.041	840.85	845.558	1387.05

## Sheet: Fig 2f
		PBS				RBD + Poly ICLC				N + Poly ICLC				SpiN + Poly ICLC
	1	101.038	94.1485	98.0216	98.8935	104.6	102.834	104.865	103.571	101.044	98.3816	99.1883	103.766	100	100	100	100
	2	101.717	98.9497	94.4245	96.7727	97.8	99.5887	97.6429	101.633	99.565	96.4225	100.325	104.41	98.3607	99.0802	99.2366	96.6443
	3	101.637	98.1996	91.9065	92.6694	94.15	95.9781	90.7723	99.4898	98.1296	94.8041	100.379	102.379	97.6947	96.9852	98.4224	99.8421
	4	92.5719	93.9235	81.8345	95.2974	88.9	95.4296	82.7482	99.5408	91.5615	87.8194	102.327	104.708	98.1557	99.0291	100.407	99.8816
	5	85.7029	87.0218	75.045	77.9161	84.7	91.5905	77.4825	96.7347	89.6042	83.0494	97.2944	102.924	98.207	97.1896	99.2366	102.369
	6	76.6773	80.8327	69.2446	74.3661	79.25	86.7459	71.5647	86.9388	85.298	78.6201	86.5801	90.2379	101.588	101.38	102.544	100.908
	7	75.7987	76.7817			71.75	79.0219		77.1939	82.4271	74.9574	81.2229	81.2686	101.127	100.204	104.427	101.145
	8		73.1808			68.9	77.925		80.1531	83.6451	71.4651	88.8528		99.3852	99.5912	103.053	102.369
	9						77.0567		85.102	83.8191		89.7727		99.8975	100.613	104.122	100.04
	10						75.777		85.4592	86.0809		90.855		99.5902	100.766	103.308	103.593
	11						74.223		82.2449	89.1257		91.9913		100.639	100.925	103.859	102.329

## Sheet: Fig 2g
		PBS	RBD + Poly ICLC	N + Poly ICLC	SpiN + Poly ICLC
	7	1
	7	1
	8	1
	9	1
	7		1
	9		1
	11		0
	11		0
	8			1
	9			1
	11			0
	11			0
	11				0
	11				0
	11				0
	11				0

## Sheet: Fig 2h
	PBS	RBD + Poly ICLC	N + Poly ICLC	SpiN + Poly ICLC
	2629108	692155	1764825	12048
	3933593	15161.5	552020	3968.52
	3931083	3447.7	5773.38	998.517
	2670251	38195.8	558.712	466.265

## Sheet: Fig 2i
	PBS	RBD + Poly ICLC	N + Poly ICLC	SpiN + Poly ICLC
	13280530	91882360	13057080	145.996
	152088	133495	4919184	71.6221
	1637744	20147.6	239.666	88.1001
	13776380	42.9767	42448.7	49.4213

[truncated: 56 more sheets: Fig 2j, Fig 2k, Fig 2l, Fig 2m, Fig 2n, Fig 2o, Fig 2p, Fig 3a, Fig3b, Fig 3c, Fig 3d, Fig 3e, Fig 3f, Fig 4a, Fig 4b, Fig 4f, Fig 4g, Fig 5a, Fig 5b, Fig 5c …]
